# Supplementary material for: Using Relational Community Engagement within the Digital Health Intervention (DHI) to Improve Access and Retention among People Living with HIV (PLWH): Findings from a Mixed-Method Study in Cambodia
Source: Int J Environ Res Public Health. 2023 Mar 23;20(7):5247. doi: 10.3390/ijerph20075247 (PMC10093806; doi:10.3390/ijerph20075247)
Supplement: Supplementary file 1 [file ijerph-20-05247-s001.zip]

Archive with 1 entries (1 files):
- ijerph-2285214-supplementary.pdf
